# Supplementary material for: MCC950/CRID3 potently targets the NACHT domain of wild-type NLRP3 but not disease-associated mutants for inflammasome inhibition
Source: PLoS Biol. 2019 Sep 16;17(9):e3000354. doi: 10.1371/journal.pbio.3000354 (PMC6762198; doi:10.1371/journal.pbio.3000354)
Supplement: S1 Data — (XLSX) [file pbio.3000354.s005.xlsx]

## Sheet: data_Fig 1b
	μM	LOG	MCC9550				PAL-CRID3
	0.001	-3	4492.96	4757.55	6162.32	4614.46	4616.61	3796.76	4658.27	4031.64
	0.01	-2	2584.6	2499.37	2678.76	3155.32	4770.02	3751.64	4918.39	4059.43
	0.1	-1	85.711	49.082	66.508	53.724	4374.5	3606.47	4516.86	3709.73
	0.5	-0.30103	11.103	12.629	11.957	8.971	3080.14	4045.52	3070.91	3435.78
	1	0	10.432	13.423	10.676	11.346	1090.45	1396.72	1159.42	1344.28
	2.5	0.39794	11.468	13.485	12.629	10.127	16.855	15.015	16.119	9.884
	5	0.69897	12.384	15.199	10.554	10.798	11.468	15.812	11.285	12.751
	10	1	12.445	12.262	13.056	12.079	32.174	26.161	27.771	22.702
	100	2	16.609	12.873	16.671	10.371	49.646	46.64	46.64	46.076

## Sheet: data_Fig 1c
	μM	LOG	MCC9550				PAL-CRID3
	0.001	-3	5042.98	3214.02	6515.94	4053.07	5458.76	3014.54	5307.7	2907.99
	0.01	-2	1562.76	1717.17	1896.78	1650.43	4571.2	3909.28	4813.33	3848.09
	0.1	-1	47.203	58.187	59.824	60.579	4118.97	3066.24	4312.72	3148.51
	0.5	-0.30103	11.163	10.554	11.713	9.884	2561.08	2465.04	2684.96	2505.28
	1	0	12.873	8.364	13.546	9.762	588.703	545.339	608.618	552.86
	2.5	0.39794	12.934	14.341	14.709	21.222	13.423	24.74	13.913	34.722
	5	0.69897	11.163	14.341	10.067	15.199	23.443	43.637	22.702	37.959
	10	1	25.729	10.188	27.275	11.53	64.235	57.181	48.894	40.141
	100	2	22.332	20.236	27.585	19.067	83.676	49.082	64.614	40.578
