# Supplementary material for: MCC950/CRID3 potently targets the NACHT domain of wild-type NLRP3 but not disease-associated mutants for inflammasome inhibition
Source: PLoS Biol. 2019 Sep 16;17(9):e3000354. doi: 10.1371/journal.pbio.3000354 (PMC6762198; doi:10.1371/journal.pbio.3000354)
Supplement: S2 Data — (XLSX) [file pbio.3000354.s006.xlsx]

## Sheet: data_Fig 3a
			- MCC950			+ MCC950
	Nlrp3L351P/+CreT-	Ctrl	5.73075	5.73075	5.73075	4.94674	5.73075	4.54856
		LPS	6.88094	6.50063	6.50063	5.73075	6.11731	5.73075
	Nlrp3L351P/+CreT+	Ctrl	7.25847	8.00585	8.00585	8.74402	8.00585	8.74402
		LPS	4340.49	3395.91	4135.2	4818.53	3628.81	4562.74

## Sheet: data_Fig 3b
			- MCC950			+ MCC950
	Nlrp3L351P/+CreT-	Ctrl	0	0	0	0	0	0
		LPS	0	61.9559	0	0	0	0
	Nlrp3L351P/+CreT+	Ctrl	191.894	0	0	0	0	0
		LPS	5142.53	5085.62	5121.21	4401.74	4176.88	4357.05

## Sheet: data_Fig 3d
			- MCC950			+ MCC950
	Nlrp3L351P/+CreT-	Ctrl	5.73075	5.73075	5.73075	4.94674	5.73075	4.54856
		LPS + ATP	4219.44	4103.73	3747.84	21.7414	14.4063	12.3255
	Nlrp3L351P/+CreT+	Ctrl	7.25847	8.00585	8.00585	8.74402	8.00585	8.74402
		LPS + ATP	7025.04	5291.27	7838.11	6820.19	5198.11	5800.57

## Sheet: data_Fig 3e
			- MCC950			+ MCC950
	Nlrp3L351P/+CreT-	Ctrl	0	0	0	0	0	0
		LPS + ATP	921.234	968.33	724.83	0	0	0
	Nlrp3L351P/+CreT+	Ctrl	191.894	0	0	0	0	0
		LPS + ATP	6418.78	6365.53	6245.22	5982.14	6056.68	5057.1

## Sheet: data_Fig 3g
			- MCC950			+ MCC950
	Nlrp3L351P/+CreT-	Ctrl	5.73075	5.73075	5.73075	4.94674	5.73075	4.54856
		LPS + Nig	2562.04	2585.07	2425.59	40.9845	46.326	39.7856
	Nlrp3L351P/+CreT+	Ctrl	7.25847	8.00585	8.00585	8.74402	8.00585	8.74402
		LPS + Nig	4736.16	3947.36	4894.93	4318.84	3688.96	5215.69

## Sheet: data_Fig 3h
			- MCC950			+ MCC950
	Nlrp3L351P/+CreT-	Ctrl	0	0	0	0	0	0
		LPS + Nig	712.052	724.83	724.83	0	0	0
	Nlrp3L351P/+CreT+	Ctrl	191.894	0	0	0	0	0
		LPS + Nig	5494.07	5681.14	4999.91	4783.67	4267.25	4718.24
