# Supplementary material for: MCC950/CRID3 potently targets the NACHT domain of wild-type NLRP3 but not disease-associated mutants for inflammasome inhibition
Source: PLoS Biol. 2019 Sep 16;17(9):e3000354. doi: 10.1371/journal.pbio.3000354 (PMC6762198; doi:10.1371/journal.pbio.3000354)
Supplement: S3 Data — (XLSX) [file pbio.3000354.s007.xlsx]

## Sheet: data_Fig 4a
			- MCC950			+ MCC950
	Nlrp3A350VP/+CreT-	Ctrl	0	0	0	0	0	0
		LPS	1.94065	0	0	0	0	0
	Nlrp3A350V/+CreT+	Ctrl	0	0	0	0	0	0
		LPS	3814.51	3981.95	4156.77	496.181	519.271	515.76

## Sheet: data_Fig 4b
			- MCC950			+ MCC950
	Nlrp3A350VP/+CreT-	Ctrl	0	0	0	0	0	0
		LPS	0	0	0	0	0	0
	Nlrp3A350V/+CreT+	Ctrl	0	0	0	0	0	0
		LPS	1491.39	1425.47	1474.99	0	0	0

## Sheet: data_Fig 4d
			- MCC950			+ MCC950
	Nlrp3A350VP/+CreT-	Ctrl	0	0	0	0	0	0
		LPS + ATP	3109.15	2415.36	2452.19	12.2296	7.67144	10.0286
	Nlrp3A350V/+CreT+	Ctrl	0	0	0	0	0	0
		LPS + ATP	1692.65	1504.2	1502.71	1536.25	1384.94	1281.27

## Sheet: data_Fig 4e
			- MCC950			+ MCC950
	Nlrp3A350VP/+CreT-	Ctrl	0	0	0	0	0	0
		LPS + ATP	1556.49	1273.83	1099.02	0	0	0
	Nlrp3A350V/+CreT+	Ctrl	0	0	0	0	0	0
		LPS + ATP	2281.36	2082.97	2201.15	1392.19	1265.26	953.27

## Sheet: data_Fig 4g
			- MCC950			+ MCC950
	Nlrp3A350VP/+CreT-	Ctrl	0	0	0	0	0	0
		LPS + Nig	2921.42	2791.5	2655.63	101.63	116.327	134.81
	Nlrp3A350V/+CreT+	Ctrl	0	0	0	0	0	0
		LPS + Nig	1559.41	1539.24	1525.81	1376.83	1440.36	1755.01

## Sheet: data_Fig 4h
			- MCC950			+ MCC950
	Nlrp3A350VP/+CreT-	Ctrl	0	0	0	0	0	0
		LPS + Nig	1152.25	1035.98	887.503	0	0	0
	Nlrp3A350V/+CreT+	Ctrl	0	0	0	0	0	0
		LPS + Nig	1825.15	1886.7	1474.99	877.995	791.036	839.665
