# Supplementary material for: MCC950/CRID3 potently targets the NACHT domain of wild-type NLRP3 but not disease-associated mutants for inflammasome inhibition
Source: PLoS Biol. 2019 Sep 16;17(9):e3000354. doi: 10.1371/journal.pbio.3000354 (PMC6762198; doi:10.1371/journal.pbio.3000354)
Supplement: S4 Data — (XLSX) [file pbio.3000354.s008.xlsx]

## Sheet: data_Fig 5a
Fig 5a
		- MCC950			+ MCC950
	Ctrl	4.94674	4.94674	5.73075	5.73075	4.94674	5.73075
	LPS	13.7174	12.3255	13.0239	10.9122	9.83608	10.1964
	LPS + ATP	19991.8	10951.7	16729.7	455.528	242.497	267.897
	LPS + Nig	8610.86	7395.08	8127.44	1127.74	743.61	1137.69

## Sheet: data_Fig 5b
		- MCC950			+ MCC950
	Ctrl	0	0	0	0	0	0
	LPS	0	0	0	0	0	0
	LPS + ATP	8216.91	7241.35	7292.62	228.787	110.252	61.9559
	LPS + Nig	5227.53	4483.34	4856.07	620.56	453.146	566.445

## Sheet: data_Fig 5c
		- MCC950			+ MCC950
	Ctrl	5.73075	4.94674	5.73075	5.73075	5.73075	4.94674
	LPS	952.091	812.231	959.682	1156.89	1047.22	1111.52
	LPS + ATP	1502.41	1364.57	1519.68	1713.64	1583.83	1650.32
	LPS + Nig	964.905	809.424	889.7	1084.48	961.818	1028.06

## Sheet: data_Fig 5d
		- MCC950			+ MCC950
	Ctrl	0	0	0	0	0	0
	LPS	1887.59	1810.51	1849.17	2001.48	1849.17	1781.35
	LPS + ATP	2150.4	1944.78	1944.78	2205.45	2076.34	1963.73
	LPS + Nig	1878	1683.11	1653.31	1944.78	1702.89	1829.87

## Sheet: data_Fig 5e
		- MCC950			+ MCC950
	Ctrl	4.94674	4.94674	5.73075	4.94674	4.94674	4.94674
	LPS	1633.95	1415.56	1433.59	500.876	407.437	514.342
	LPS + ATP	2282.81	2459.8	2384.88	3239.9	3511.65	3026.47
	LPS + Nig	1250.5	1100.89	1318.49	1698.14	1487.24	1562.97

## Sheet: data_Fig 5f
		- MCC950			+ MCC950
	Ctrl	0	0	0	0	0	0
	LPS	1172.56	1161.51	991.622	393.272	330.529	297.808
	LPS + ATP	1366.63	1450.23	1259.91	1205.54	1172.56	1116.97
	LPS + Nig	1238.25	968.33	1083.22	1105.76	944.869	824.784
