# Supplementary material for: MCC950/CRID3 potently targets the NACHT domain of wild-type NLRP3 but not disease-associated mutants for inflammasome inhibition
Source: PLoS Biol. 2019 Sep 16;17(9):e3000354. doi: 10.1371/journal.pbio.3000354 (PMC6762198; doi:10.1371/journal.pbio.3000354)
Supplement: S6 Data — (XLSX) [file pbio.3000354.s010.xlsx]

## Sheet: data_Fig 7a
	Nlrp3L351P/+CreT-
	0h		3h
	PBS	MCC950	PBS	MCC950
	12.334	34.5702	867.716	323.458
	12.334	23.4359	711.424	231.737
	15.1064	34.5702	611.887	75.2036
	24.8259	13.72	461.605	72.3876
	24.8259	30.391	826.143	70.9804
	0.786908	17.8809	467.371	56.936
	0.786908	4.90638	485.66	119.828
	-4.70259	-6.07441	997.095	93.6118
	-6.07441	-7.446	722.967	209.116
	4.90638	-7.446	1060.97	404.962
	-3.33055	6.27998	852.884	305.813
	-1.95829	6.27998	1218.26	464.761
		-8.81737		355.883

## Sheet: data_Fig 7b
	Nlrp3L351P/+CreT-
	0h		3h
	PBS	MCC950	PBS	MCC950
	0	0	321.767	131.908
	0	0	916.532	0
	0	0	785.856	297.847
	0	0	514.325	494.439
	0	0	646.409	163.622
	0	0	297.847	56.0753
	0	0	1173.83	131.908
	6.8545	267.611	2091.02	919.317
	345.961	172.677	2487.82	6.8545
	0	0	960.493	0
	6.8545	0	877.056	172.677
	0	345.961	1704.85	415.162
		6.8545		267.611

## Sheet: data_Fig 7c
	Nlrp3L351P/+CreT+
	0h		3h
	PBS	MCC950	PBS	MCC950
	39.3135	114.11	97071.7	123860
	94.6555	73.8604	136686	114392
	167.135	102.988	147718	131996
	230.345	62.7902	143280	140101
	47.592	90.4925	139723	143441
	43.4518	15.9015	103061	145798
	48.5336	87.7182	169677	121097
	72.3876	35.1773	176450	111505
	58.3381	70.9804	131490	167065
	66.7618	127.664	159644	150901
	89.3139	49.9327	109135	181419
		172.152		162803
		63.9519		155632
		79.4314		139325

## Sheet: data_Fig 7d
	Nlrp3L351P/+CreT+
	0h		3h
	PBS	MCC950	PBS	MCC950
	7523.76	55980.6	110982	125050
	12867.7	22572.9	167115	143405
	5912.88	16428.3	164737	115708
	6518.71	10348.8	158196	149221
	20565.5	8494.66	100168	116627
	5219.41	8832.04	144426	125111
	13797.1	30055.5	182480	104781
	10596.7	6045.34	168082	107726
	23059	13050.3	262871	185365
	14149.8	13455.4	220499	129238
	7847.88	7378.49	166352	165566
		31309.7		263650
		23619.5		186290
		21372.4		122895

## Sheet: data_Fig 7e
	Nlrp3A350V/+CreT-
	0h		3h
	PBS	MCC950	PBS	MCC950
	20.6574	24.8259	404.93	62.5477
	17.8809	89.3139	233.201	111.996
	22.0464	22.0464	371.559	82.2524
	16.4934	17.8809	619.842	204.018
	17.8809	19.2689	1006.29	124.811
	17.8809	15.1064	693.622	170.709
	19.2689	15.1064	899.522	330.94
	-6.07441	-12.9301	489.584	55.0739
	-8.81737	-8.81737	205.323	43.9216
	13.1514	-7.446	290.468	124.831
	-11.5594	-10.1885	417.926	112.328
	-17.0409	-3.33055	393.312	466.066
	-4.70259	-7.446	410.145	123.58
	-15.6709	-12.9301	514.48	77.4273
	-17.0409	-18.4107	694.794	113.578

## Sheet: data_Fig 7f
	Nlrp3A350V/+CreT-
	0h		3h
	PBS	MCC950	PBS	MCC950
	0	0	56.0753	0
	0	0	0	0
	0	0	163.622	56.0753
	0	0	56.0753	0
	0	0	96.932	131.908
	96.932	0	717.409	0
	0	0	321.767	0
	0	0	0	0
	0	0	644.427	6.8545
	0	0	267.611	877.056
	267.611	0	1630.66	6.8545
	0	0	592.069	345.961
	172.677	6.8545	3452.51	267.611
	0	0	1615.59	6.8545
	6.8545	6.8545	2464.1	833.594

## Sheet: data_Fig 7g
	Nlrp3A350V/+CreT+
	0h		3h
	PBS	MCC950	PBS	MCC950
	82.389	52.7325	20485.6	510.641
	33.1766	49.9327	95696.5	756.798
	23.4359	13.72	76407.8	363.239
	33.1766	47.135	108402	10228.8
	26.2164	30.391	38913.9	13847.9
	20.6574	23.4359	77343.5	10973.1
	24.8259	23.4359	76353	3990.18
	-0.5858	-7.446	40719.5	690.632
	2.15984	-4.70259	72575	31.851
	24.1572	-11.5594	55179.9	1123.15
	14.5263	-7.446	98235	4526.15
	21.4044	-1.95829	65384.9	2066.16
	-12.9301	0.786908	121042	2066.16
	-12.9301	84.9449	81558.9	3370.62
	15.9015	62.7902	75697.8	10378.9

## Sheet: data_Fig 7h
	Nlrp3A350V/+CreT+
	0h		3h
	PBS	MCC950	PBS	MCC950
	0	0	57869.2	411.571
	0	389.876	51020.8	835.75
	96.932	56.0753	76435.8	734.743
	367.712	664.424	88989.6	4809.12
	0	56.0753	62552.7	1945.68
	96.932	0	83610.4	751.924
	628.203	1010.1	87965.9	4423.91
	646.409	819.245	97331.4	25332
	17.13	381.465	81013.6	3149.72
	0	267.611	149185	2650.44
	0	0	118106	1153.08
	172.677	172.677	120815	16338
	1395.35	1153.08	107109	22769.2
	478.267	6.8545	79965.7	10596.7
	919.317	644.427	147582	17676
